# Supplementary material for: Stabilization of G-Quadruplexes Modulates the Expression of DNA Damage and Unfolded Protein Response Genes in Canine Lymphoma/Leukemia Cells
Source: Int J Mol Sci. 2025 Oct 12;26(20):9928. doi: 10.3390/ijms26209928 (PMC12563012; doi:10.3390/ijms26209928)
Supplement: Supplementary file 1 [file ijms-26-09928-s001.zip]

Archive with 3 entries (3 files):
- Table_S5.xlsx
- Supplementary_figures_tables.pdf
- Table_S2.xlsx
