# Supplementary material for: Stabilization of G-Quadruplexes Modulates the Expression of DNA Damage and Unfolded Protein Response Genes in Canine Lymphoma/Leukemia Cells
Source: Int J Mol Sci. 2025 Oct 12;26(20):9928. doi: 10.3390/ijms26209928 (PMC12563012; doi:10.3390/ijms26209928)
Supplement: Supplementary file 1 [file ijms-26-09928-s001.zip › Table_S5.xlsx]

## Sheet: RG4_experimental_PARP1
Table S5. Sequence with RG4 predicted and experimentally described in DDR and UPR human genes and its alignment sequence in dog identified by BLAST®.
Gene Symbol	Human sequence	Technique	Cell Line	Specie	Dog sequence	Human seqence ID	Dog sequence ID
PARP1	TTCTCAAGTCCCTTGTTTTGTGTTGTGTCTGTGGGGAGGGGTTGTTTTGGGGTTGTTTTT	RT-stop-profiling	HEK293	Homo sapiens	no matches	NM_001618.4
PARP1	CTTCTCAAGTCCCTTGTTTTGTGTTGTGTCTGTGGGGAGGGGTTGTTTTGGGGTTGTTTT	RT-stop-profiling	HEK293	Homo sapiens	no matches	NM_001618.4
PARP1	CTTCTCAAGTCCCTTGTTTTGTGTTGTGTCTGTGGGGAGGGGTTGTTTTGGGGTTGTTTT	RT-stop-profiling	HeLa	Homo sapiens	no matches	NM_001618.4
PARP1	ACTTCTCAAGTCCCTTGTTTTGTGTTGTGTCTGTGGGGAGGGGTTGTTTTGGGGTTGTTT	RT-stop-profiling	HeLa	Homo sapiens	no matches	NM_001618.4
PARP1	TGCGCATGTCCTGGAGAAAGGTGGGAAGGT	RG4-seq	HeLa	Homo sapiens	TGCACATGTTCTGGAGAAAGGTGGTAAAGT	NM_001618.4	XM_038671656.1, XM_038569295.1, CP050582.1, CP050640.1, CP050606.1
PARP1	GCTTTGGCGGCAGCTAGGGGAGGATGGCGG	RG4-seq	HeLa	Homo sapiens	-------CGGC-GCGGGGCGGACGATGGCGG	NM_001618.4	CP050637.1, CP050606.1

## Sheet: RG4_predicted_PARP1
Table S5. Sequence with RG4 predicted and experimentally described in DDR and UPR human genes and its alignment sequence in dog identified by BLAST®.
Gene Symbol	Prediction Tool	Specie	Human sequence	Dog sequence	Human seqence ID	Dog sequence ID
PARP1	QGRSmapper	Homo sapiens	GGCGGCTCTGGCCGCTCAGGCGCCTGCGG	GGCGGCTCTGGGCGCTCGGTCGTCTGCGG	NM_001618.4	CP050637.1, CP050606.1
PARP1	QGRSmapper	Homo sapiens	GGCGATGAGGTGGATGGAGTGG	GGAGATGAGGTGGATGGGATGG	NM_001618.4	XM_038671656.1, XM_038569295.1, CP050582.1, CP050640.1
PARP1	QGRSmapper	Homo sapiens	GGGAGGAGCTGGGTTTCCGG	GGGAGGAGCTGGGGTTCCGG	NM_001618.4	XM_038671656.1, XM_038569295.1, CP050582.1, CP050640.1
PARP1	QGRSmapper	Homo sapiens	GGAGTGACAGGCAAAGGCCAGGATGG	GGCGTGACAGGCAAAGGCCAGGATGG	NM_001618.4	XM_038671656.1, XM_038569295.1, CP050582.1, CP050640.1
PARP1	pqsfinder	Homo sapiens	GAAACTCGGGGGGAAGTTGACGGGGACGGCCAACAAGG	GAAGCTCGGGGGAAAGTTGACAGGCACAGCCAATAAGG	NM_001618.4	XM_038671656.1, XM_038569295.1, CP050582.1, CP050640.1, CP050606.1, CP050637.1
PARP1	G4Hunter	Homo sapiens	GAGGGAAGTCAGGGGCTGCG	AAGCCAAATCAGGAGCTGCG	NM_001618.4	XM_038671656.1, CP050606.1, CP050582.1, CP050637.1

## Sheet: RG4_predicted_PIK3CB
Table S5. Sequence with RG4 predicted and experimentally described in DDR and UPR human genes and its alignment sequence in dog identified by BLAST®.
Gene Symbol	Prediction Tool	Specie	Human sequence	Dog sequence	Human seqence ID	Dog sequence ID
PIK3CB	QGRSmapper	Homo sapiens	GGGCCATGGCAGTGGGGAGGGGGCGAGTGTAGTGCTGCGCGGG	GGGCCATGGCTGTGGGTGGCGGGCCGGTGTAGCGCCGCGCGGG	NM_001437286.1	XM_038432476.1, XM_038457324.1
PIK3CB	pqsfinder	Homo sapiens	GGGCAGGCGGGAGGTGATCGAGAGAGGCAGGGATGGGGG	GGGCAGGCGG-AGGCGACCGAGAGAGGCGGGGATGGGGG	NM_001437286.1	XM_038432476.1, XM_038457324.1, XM_038571022.1, XM_038432474.1
PIK3CB	pqsfinder	Homo sapiens	GGCGGAGCGGGCCATGGCAGTGGGGAGGGGG	GGAGGAGCGGGCCATGGCTGTGGGTGGCGGG	NM_001437286.1	XM_038432476.1, XM_038457324.1
PIK3CB	G4Hunter	Homo sapiens	GCATCAGGGTAATTGGGG	no matches	NM_001437286.1

## Sheet: RG4_experimental_GADD45A
Table S5. Sequence with RG4 predicted and experimentally described in DDR and UPR human genes and its alignment sequence in dog identified by BLAST®.
Gene Symbol	Human sequence	Technique	Cell Line	Specie	Dog sequence	Human seqence ID	Dog sequence ID
GADD45A	AGAAGACCGAAAGGATGGATAAGGTGGGGG	RG4-seq	HeLa	Homo sapiens	AGAAGAGCGAAAGGATGGACAAGGTGGGGG	NM_001924.4	XM_038538927.1, XM_038670428.1, XM_038535536.1, CP050622.1

## Sheet: RG4_predicted_GADD45A
Table S5. Sequence with RG4 predicted and experimentally described in DDR and UPR human genes and its alignment sequence in dog identified by BLAST®.
Gene Symbol	Prediction Tool	Specie	Human sequence	Dog sequence	Human seqence ID	Dog sequence ID
GADD45A	QGRSmapper	Homo sapiens	GGGCGGGCGAGGGGCGGCCGGAGAGCGCCAGGG	GGGCGGGCGTGGGGCGG--GGCGAGGGGCGGGG	NM_001924.4	CP050619.1
GADD45A	QGRSmapper	Homo sapiens	GGATGGATAAGGTGG	GGATGGACAAGGTGG	NM_001924.4	XM_038538927.1, XM_038670428.1, CP050586.1, CP050622.1, XM_038535536.1
GADD45A	QGRSmapper	Homo sapiens	GGCGGCGGACGAGG	GGCGGCCGACGAGG	NM_001924.4	XM_038538927.1, XM_038670428.1, CP050586.1, CP050622.1, XM_038535536.1
GADD45A	QGRSmapper	Homo sapiens	GGCCGGCTGGCGG	GGCCGCCTGGCCG	NM_001924.4	XM_038538927.1, XM_038670428.1, CP050586.1, CP050622.1, XM_038535536.1
GADD45A	pqsfinder	Homo sapiens	GGGGAGCGAGCGAGCAAGCAAGGCGGGAGGGGTGGCCGG	CGGGAGCGAGCGAGCGAGC-GGGCGGGCGGGAGCCGG	NM_001924.4	CP050571.1, CP050571.1
GADD45A	pqsfinder	Homo sapiens	GGGCGGGCGAGGGGCGG	GGGCGGGCGTGGGGCGG	NM_001924.4	CP050619.1

## Sheet: RG4_predicted_EIF4EBP1
Table S5. Sequence with RG4 predicted and experimentally described in DDR and UPR human genes and its alignment sequence in dog identified by BLAST®.	Table S5. Sequence with RG4 predicted and experimentally described in DDR and UPR human genes and its alignment sequence in dog identified by BLAST®.	Table S5. Sequence with RG4 predicted and experimentally described in DDR and UPR human genes and its alignment sequence in dog identified by BLAST®.	Table S5. Sequence with RG4 predicted and experimentally described in DDR and UPR human genes and its alignment sequence in dog identified by BLAST®.	Table S5. Sequence with RG4 predicted and experimentally described in DDR and UPR human genes and its alignment sequence in dog identified by BLAST®.	Table S5. Sequence with RG4 predicted and experimentally described in DDR and UPR human genes and its alignment sequence in dog identified by BLAST®.	Table S5. Sequence with RG4 predicted and experimentally described in DDR and UPR human genes and its alignment sequence in dog identified by BLAST®.	Table S5. Sequence with RG4 predicted and experimentally described in DDR and UPR human genes and its alignment sequence in dog identified by BLAST®.	Table S5. Sequence with RG4 predicted and experimentally described in DDR and UPR human genes and its alignment sequence in dog identified by BLAST®.	Table S5. Sequence with RG4 predicted and experimentally described in DDR and UPR human genes and its alignment sequence in dog identified by BLAST®.	Table S5. Sequence with RG4 predicted and experimentally described in DDR and UPR human genes and its alignment sequence in dog identified by BLAST®.	Table S5. Sequence with RG4 predicted and experimentally described in DDR and UPR human genes and its alignment sequence in dog identified by BLAST®.	Table S5. Sequence with RG4 predicted and experimentally described in DDR and UPR human genes and its alignment sequence in dog identified by BLAST®.	Table S5. Sequence with RG4 predicted and experimentally described in DDR and UPR human genes and its alignment sequence in dog identified by BLAST®.	Table S5. Sequence with RG4 predicted and experimentally described in DDR and UPR human genes and its alignment sequence in dog identified by BLAST®.	Table S5. Sequence with RG4 predicted and experimentally described in DDR and UPR human genes and its alignment sequence in dog identified by BLAST®.	Table S5. Sequence with RG4 predicted and experimentally described in DDR and UPR human genes and its alignment sequence in dog identified by BLAST®.	Table S5. Sequence with RG4 predicted and experimentally described in DDR and UPR human genes and its alignment sequence in dog identified by BLAST®.	Table S5. Sequence with RG4 predicted and experimentally described in DDR and UPR human genes and its alignment sequence in dog identified by BLAST®.	Table S5. Sequence with RG4 predicted and experimentally described in DDR and UPR human genes and its alignment sequence in dog identified by BLAST®.	Table S5. Sequence with RG4 predicted and experimentally described in DDR and UPR human genes and its alignment sequence in dog identified by BLAST®.	Table S5. Sequence with RG4 predicted and experimentally described in DDR and UPR human genes and its alignment sequence in dog identified by BLAST®.	Table S5. Sequence with RG4 predicted and experimentally described in DDR and UPR human genes and its alignment sequence in dog identified by BLAST®.	Table S5. Sequence with RG4 predicted and experimentally described in DDR and UPR human genes and its alignment sequence in dog identified by BLAST®.	Table S5. Sequence with RG4 predicted and experimentally described in DDR and UPR human genes and its alignment sequence in dog identified by BLAST®.	Table S5. Sequence with RG4 predicted and experimentally described in DDR and UPR human genes and its alignment sequence in dog identified by BLAST®.	Table S5. Sequence with RG4 predicted and experimentally described in DDR and UPR human genes and its alignment sequence in dog identified by BLAST®.	Table S5. Sequence with RG4 predicted and experimentally described in DDR and UPR human genes and its alignment sequence in dog identified by BLAST®.	Table S5. Sequence with RG4 predicted and experimentally described in DDR and UPR human genes and its alignment sequence in dog identified by BLAST®.	Table S5. Sequence with RG4 predicted and experimentally described in DDR and UPR human genes and its alignment sequence in dog identified by BLAST®.	Table S5. Sequence with RG4 predicted and experimentally described in DDR and UPR human genes and its alignment sequence in dog identified by BLAST®.	Table S5. Sequence with RG4 predicted and experimentally described in DDR and UPR human genes and its alignment sequence in dog identified by BLAST®.	Table S5. Sequence with RG4 predicted and experimentally described in DDR and UPR human genes and its alignment sequence in dog identified by BLAST®.	Table S5. Sequence with RG4 predicted and experimentally described in DDR and UPR human genes and its alignment sequence in dog identified by BLAST®.	Table S5. Sequence with RG4 predicted and experimentally described in DDR and UPR human genes and its alignment sequence in dog identified by BLAST®.	Table S5. Sequence with RG4 predicted and experimentally described in DDR and UPR human genes and its alignment sequence in dog identified by BLAST®.	Table S5. Sequence with RG4 predicted and experimentally described in DDR and UPR human genes and its alignment sequence in dog identified by BLAST®.	Table S5. Sequence with RG4 predicted and experimentally described in DDR and UPR human genes and its alignment sequence in dog identified by BLAST®.	Table S5. Sequence with RG4 predicted and experimentally described in DDR and UPR human genes and its alignment sequence in dog identified by BLAST®.	Table S5. Sequence with RG4 predicted and experimentally described in DDR and UPR human genes and its alignment sequence in dog identified by BLAST®.	Table S5. Sequence with RG4 predicted and experimentally described in DDR and UPR human genes and its alignment sequence in dog identified by BLAST®.	Table S5. Sequence with RG4 predicted and experimentally described in DDR and UPR human genes and its alignment sequence in dog identified by BLAST®.	Table S5. Sequence with RG4 predicted and experimentally described in DDR and UPR human genes and its alignment sequence in dog identified by BLAST®.	Table S5. Sequence with RG4 predicted and experimentally described in DDR and UPR human genes and its alignment sequence in dog identified by BLAST®.	Table S5. Sequence with RG4 predicted and experimentally described in DDR and UPR human genes and its alignment sequence in dog identified by BLAST®.	Table S5. Sequence with RG4 predicted and experimentally described in DDR and UPR human genes and its alignment sequence in dog identified by BLAST®.	Table S5. Sequence with RG4 predicted and experimentally described in DDR and UPR human genes and its alignment sequence in dog identified by BLAST®.	Table S5. Sequence with RG4 predicted and experimentally described in DDR and UPR human genes and its alignment sequence in dog identified by BLAST®.	Table S5. Sequence with RG4 predicted and experimentally described in DDR and UPR human genes and its alignment sequence in dog identified by BLAST®.	Table S5. Sequence with RG4 predicted and experimentally described in DDR and UPR human genes and its alignment sequence in dog identified by BLAST®.
Gene Symbol	Prediction Tool	Specie	Human sequence	Dog sequence	Human seqence ID	Dog sequence ID
EIF4EBP1	QGRSmapper	Homo sapiens	GGGCAGGCGTTGGCGTGGG	GTGCAGGCATTGAGTATAGG	NM_004095.4	XM_038560092.1, XM_038689891.1, XM_549448.6, CP050577.1, CP050618.1
EIF4EBP1	QGRSmapper	Homo sapiens	GGGTGGTGCTCGGCGACGG	GGGTGGTCCTCGGCGACGG	NM_004095.4	XM_038560092.1, XM_038689891.1, XM_549448.6, CP050577.1, CP050618.1
EIF4EBP1	G4Hunter	Homo sapiens	GGGCAGGCGTTGGCGTGGGGTCGG	GGGCAGGCGGT-GAGTGGAGTCAG	NM_004095.4	XM_038560092.1, XM_038689891.1, XM_549448.6, CP050577.1, CP050618.1
[truncated: 5,000 more columns]

## Sheet: RG4_predicted_NCK2
Table S5. Sequence with RG4 predicted and experimentally described in DDR and UPR human genes and its alignment sequence in dog identified by BLAST®.	Table S5. Sequence with RG4 predicted and experimentally described in DDR and UPR human genes and its alignment sequence in dog identified by BLAST®.	Table S5. Sequence with RG4 predicted and experimentally described in DDR and UPR human genes and its alignment sequence in dog identified by BLAST®.	Table S5. Sequence with RG4 predicted and experimentally described in DDR and UPR human genes and its alignment sequence in dog identified by BLAST®.	Table S5. Sequence with RG4 predicted and experimentally described in DDR and UPR human genes and its alignment sequence in dog identified by BLAST®.	Table S5. Sequence with RG4 predicted and experimentally described in DDR and UPR human genes and its alignment sequence in dog identified by BLAST®.	Table S5. Sequence with RG4 predicted and experimentally described in DDR and UPR human genes and its alignment sequence in dog identified by BLAST®.	Table S5. Sequence with RG4 predicted and experimentally described in DDR and UPR human genes and its alignment sequence in dog identified by BLAST®.	Table S5. Sequence with RG4 predicted and experimentally described in DDR and UPR human genes and its alignment sequence in dog identified by BLAST®.	Table S5. Sequence with RG4 predicted and experimentally described in DDR and UPR human genes and its alignment sequence in dog identified by BLAST®.	Table S5. Sequence with RG4 predicted and experimentally described in DDR and UPR human genes and its alignment sequence in dog identified by BLAST®.	Table S5. Sequence with RG4 predicted and experimentally described in DDR and UPR human genes and its alignment sequence in dog identified by BLAST®.	Table S5. Sequence with RG4 predicted and experimentally described in DDR and UPR human genes and its alignment sequence in dog identified by BLAST®.	Table S5. Sequence with RG4 predicted and experimentally described in DDR and UPR human genes and its alignment sequence in dog identified by BLAST®.	Table S5. Sequence with RG4 predicted and experimentally described in DDR and UPR human genes and its alignment sequence in dog identified by BLAST®.	Table S5. Sequence with RG4 predicted and experimentally described in DDR and UPR human genes and its alignment sequence in dog identified by BLAST®.	Table S5. Sequence with RG4 predicted and experimentally described in DDR and UPR human genes and its alignment sequence in dog identified by BLAST®.	Table S5. Sequence with RG4 predicted and experimentally described in DDR and UPR human genes and its alignment sequence in dog identified by BLAST®.	Table S5. Sequence with RG4 predicted and experimentally described in DDR and UPR human genes and its alignment sequence in dog identified by BLAST®.	Table S5. Sequence with RG4 predicted and experimentally described in DDR and UPR human genes and its alignment sequence in dog identified by BLAST®.	Table S5. Sequence with RG4 predicted and experimentally described in DDR and UPR human genes and its alignment sequence in dog identified by BLAST®.	Table S5. Sequence with RG4 predicted and experimentally described in DDR and UPR human genes and its alignment sequence in dog identified by BLAST®.	Table S5. Sequence with RG4 predicted and experimentally described in DDR and UPR human genes and its alignment sequence in dog identified by BLAST®.	Table S5. Sequence with RG4 predicted and experimentally described in DDR and UPR human genes and its alignment sequence in dog identified by BLAST®.	Table S5. Sequence with RG4 predicted and experimentally described in DDR and UPR human genes and its alignment sequence in dog identified by BLAST®.	Table S5. Sequence with RG4 predicted and experimentally described in DDR and UPR human genes and its alignment sequence in dog identified by BLAST®.	Table S5. Sequence with RG4 predicted and experimentally described in DDR and UPR human genes and its alignment sequence in dog identified by BLAST®.	Table S5. Sequence with RG4 predicted and experimentally described in DDR and UPR human genes and its alignment sequence in dog identified by BLAST®.	Table S5. Sequence with RG4 predicted and experimentally described in DDR and UPR human genes and its alignment sequence in dog identified by BLAST®.	Table S5. Sequence with RG4 predicted and experimentally described in DDR and UPR human genes and its alignment sequence in dog identified by BLAST®.	Table S5. Sequence with RG4 predicted and experimentally described in DDR and UPR human genes and its alignment sequence in dog identified by BLAST®.	Table S5. Sequence with RG4 predicted and experimentally described in DDR and UPR human genes and its alignment sequence in dog identified by BLAST®.	Table S5. Sequence with RG4 predicted and experimentally described in DDR and UPR human genes and its alignment sequence in dog identified by BLAST®.	Table S5. Sequence with RG4 predicted and experimentally described in DDR and UPR human genes and its alignment sequence in dog identified by BLAST®.	Table S5. Sequence with RG4 predicted and experimentally described in DDR and UPR human genes and its alignment sequence in dog identified by BLAST®.	Table S5. Sequence with RG4 predicted and experimentally described in DDR and UPR human genes and its alignment sequence in dog identified by BLAST®.	Table S5. Sequence with RG4 predicted and experimentally described in DDR and UPR human genes and its alignment sequence in dog identified by BLAST®.	Table S5. Sequence with RG4 predicted and experimentally described in DDR and UPR human genes and its alignment sequence in dog identified by BLAST®.	Table S5. Sequence with RG4 predicted and experimentally described in DDR and UPR human genes and its alignment sequence in dog identified by BLAST®.	Table S5. Sequence with RG4 predicted and experimentally described in DDR and UPR human genes and its alignment sequence in dog identified by BLAST®.	Table S5. Sequence with RG4 predicted and experimentally described in DDR and UPR human genes and its alignment sequence in dog identified by BLAST®.	Table S5. Sequence with RG4 predicted and experimentally described in DDR and UPR human genes and its alignment sequence in dog identified by BLAST®.	Table S5. Sequence with RG4 predicted and experimentally described in DDR and UPR human genes and its alignment sequence in dog identified by BLAST®.	Table S5. Sequence with RG4 predicted and experimentally described in DDR and UPR human genes and its alignment sequence in dog identified by BLAST®.	Table S5. Sequence with RG4 predicted and experimentally described in DDR and UPR human genes and its alignment sequence in dog identified by BLAST®.	Table S5. Sequence with RG4 predicted and experimentally described in DDR and UPR human genes and its alignment sequence in dog identified by BLAST®.	Table S5. Sequence with RG4 predicted and experimentally described in DDR and UPR human genes and its alignment sequence in dog identified by BLAST®.	Table S5. Sequence with RG4 predicted and experimentally described in DDR and UPR human genes and its alignment sequence in dog identified by BLAST®.	Table S5. Sequence with RG4 predicted and experimentally described in DDR and UPR human genes and its alignment sequence in dog identified by BLAST®.	Table S5. Sequence with RG4 predicted and experimentally described in DDR and UPR human genes and its alignment sequence in dog identified by BLAST®.
Gene Symbol	Prediction Tool	Specie	Human sequence	Dog sequence	Human seqence ID	Dog sequence ID
NCK2	QGRSmapper	Homo sapiens	GGTGGCGGGTGAGGAACGCGG	GGTGGCGGGTGAGGAACGCGG	NM_001004720.3	XM_038550885.1, XM_038550884.1, XM_038550883.1, XM_038550882.1, XM_038550881.1, XM_038680168.1, XM_038680167.1, XM_038680166.1,
NCK2	QGRSmapper	Homo sapiens	GGAGGAGGTGG	GGAGGAGATGG	NM_001004720.3	CP050591.1, CP050611.1, XM_038550885.1, XM_038550884.1, XM_038550883.1, XM_038550882.1, XM_038550881.1, XM_005625986.4, XM_038643581.1, XM_005625985.4, XM_038643566.1, XM_005625984.4, XM_038680168.1, XM_038680167.1, XM_038680166.1
NCK2	QGRSmapper	Homo sapiens	GGGGCCAGGTGG	GGGGGCAGGTCG	NM_001004720.3	CP050591.1, CP050611.1, XM_038550885.1, XM_038550884.1, XM_038550883.1
NCK2	QGRSmapper	Homo sapiens	GGGGCGTGGAGGG	GGGGCGTGGAGGG	NM_001004720.3	CP050591.1, CP050611.1, XM_038550885.1, XM_038550884.1, XM_038550883.1, XM_038550882.1, XM_038550881.1, XM_038680168.1, XM_038680167.1, XM_038680166.1, XM_038680165.1, XM_038680164.1, XM_005625986.4, XM_038643581.1, XM_005625985.4, XM_038643566.1, XM_005625984.4
NCK2	pqsfinder	Homo sapiens	GGGCGGCGGGCGGAGGGGAGGG	no matches	NM_001004722.4
NCK2	G4Hunter	Homo sapiens	GAGCGGGGCGTGGAGGGCG	GAGCGGGGCGTGGAGGGCG	NM_001004720.3	CP050591.1, CP050611.1, XM_038550885.1, XM_038550884.1, XM_038550883.1, XM_038550882.1, XM_038550881.1, XM_038680168.1, XM_038680167.1, XM_038680166.1, XM_038680165.1, XM_038680164.1, XM_005625986.4, XM_038643581.1, XM_005625985.4, XM_038643566.1, XM_005625984.4
[truncated: 5,000 more columns]

## Sheet: RG4_experimental_DDIT4
Table S5. Sequence with RG4 predicted and experimentally described in DDR and UPR human genes and its alignment sequence in dog identified by BLAST®.	Table S5. Sequence with RG4 predicted and experimentally described in DDR and UPR human genes and its alignment sequence in dog identified by BLAST®.	Table S5. Sequence with RG4 predicted and experimentally described in DDR and UPR human genes and its alignment sequence in dog identified by BLAST®.	Table S5. Sequence with RG4 predicted and experimentally described in DDR and UPR human genes and its alignment sequence in dog identified by BLAST®.	Table S5. Sequence with RG4 predicted and experimentally described in DDR and UPR human genes and its alignment sequence in dog identified by BLAST®.	Table S5. Sequence with RG4 predicted and experimentally described in DDR and UPR human genes and its alignment sequence in dog identified by BLAST®.	Table S5. Sequence with RG4 predicted and experimentally described in DDR and UPR human genes and its alignment sequence in dog identified by BLAST®.	Table S5. Sequence with RG4 predicted and experimentally described in DDR and UPR human genes and its alignment sequence in dog identified by BLAST®.	Table S5. Sequence with RG4 predicted and experimentally described in DDR and UPR human genes and its alignment sequence in dog identified by BLAST®.	Table S5. Sequence with RG4 predicted and experimentally described in DDR and UPR human genes and its alignment sequence in dog identified by BLAST®.	Table S5. Sequence with RG4 predicted and experimentally described in DDR and UPR human genes and its alignment sequence in dog identified by BLAST®.	Table S5. Sequence with RG4 predicted and experimentally described in DDR and UPR human genes and its alignment sequence in dog identified by BLAST®.	Table S5. Sequence with RG4 predicted and experimentally described in DDR and UPR human genes and its alignment sequence in dog identified by BLAST®.	Table S5. Sequence with RG4 predicted and experimentally described in DDR and UPR human genes and its alignment sequence in dog identified by BLAST®.	Table S5. Sequence with RG4 predicted and experimentally described in DDR and UPR human genes and its alignment sequence in dog identified by BLAST®.	Table S5. Sequence with RG4 predicted and experimentally described in DDR and UPR human genes and its alignment sequence in dog identified by BLAST®.	Table S5. Sequence with RG4 predicted and experimentally described in DDR and UPR human genes and its alignment sequence in dog identified by BLAST®.	Table S5. Sequence with RG4 predicted and experimentally described in DDR and UPR human genes and its alignment sequence in dog identified by BLAST®.	Table S5. Sequence with RG4 predicted and experimentally described in DDR and UPR human genes and its alignment sequence in dog identified by BLAST®.	Table S5. Sequence with RG4 predicted and experimentally described in DDR and UPR human genes and its alignment sequence in dog identified by BLAST®.	Table S5. Sequence with RG4 predicted and experimentally described in DDR and UPR human genes and its alignment sequence in dog identified by BLAST®.	Table S5. Sequence with RG4 predicted and experimentally described in DDR and UPR human genes and its alignment sequence in dog identified by BLAST®.	Table S5. Sequence with RG4 predicted and experimentally described in DDR and UPR human genes and its alignment sequence in dog identified by BLAST®.	Table S5. Sequence with RG4 predicted and experimentally described in DDR and UPR human genes and its alignment sequence in dog identified by BLAST®.	Table S5. Sequence with RG4 predicted and experimentally described in DDR and UPR human genes and its alignment sequence in dog identified by BLAST®.	Table S5. Sequence with RG4 predicted and experimentally described in DDR and UPR human genes and its alignment sequence in dog identified by BLAST®.	Table S5. Sequence with RG4 predicted and experimentally described in DDR and UPR human genes and its alignment sequence in dog identified by BLAST®.	Table S5. Sequence with RG4 predicted and experimentally described in DDR and UPR human genes and its alignment sequence in dog identified by BLAST®.	Table S5. Sequence with RG4 predicted and experimentally described in DDR and UPR human genes and its alignment sequence in dog identified by BLAST®.	Table S5. Sequence with RG4 predicted and experimentally described in DDR and UPR human genes and its alignment sequence in dog identified by BLAST®.	Table S5. Sequence with RG4 predicted and experimentally described in DDR and UPR human genes and its alignment sequence in dog identified by BLAST®.	Table S5. Sequence with RG4 predicted and experimentally described in DDR and UPR human genes and its alignment sequence in dog identified by BLAST®.	Table S5. Sequence with RG4 predicted and experimentally described in DDR and UPR human genes and its alignment sequence in dog identified by BLAST®.	Table S5. Sequence with RG4 predicted and experimentally described in DDR and UPR human genes and its alignment sequence in dog identified by BLAST®.	Table S5. Sequence with RG4 predicted and experimentally described in DDR and UPR human genes and its alignment sequence in dog identified by BLAST®.	Table S5. Sequence with RG4 predicted and experimentally described in DDR and UPR human genes and its alignment sequence in dog identified by BLAST®.	Table S5. Sequence with RG4 predicted and experimentally described in DDR and UPR human genes and its alignment sequence in dog identified by BLAST®.	Table S5. Sequence with RG4 predicted and experimentally described in DDR and UPR human genes and its alignment sequence in dog identified by BLAST®.	Table S5. Sequence with RG4 predicted and experimentally described in DDR and UPR human genes and its alignment sequence in dog identified by BLAST®.	Table S5. Sequence with RG4 predicted and experimentally described in DDR and UPR human genes and its alignment sequence in dog identified by BLAST®.	Table S5. Sequence with RG4 predicted and experimentally described in DDR and UPR human genes and its alignment sequence in dog identified by BLAST®.	Table S5. Sequence with RG4 predicted and experimentally described in DDR and UPR human genes and its alignment sequence in dog identified by BLAST®.	Table S5. Sequence with RG4 predicted and experimentally described in DDR and UPR human genes and its alignment sequence in dog identified by BLAST®.	Table S5. Sequence with RG4 predicted and experimentally described in DDR and UPR human genes and its alignment sequence in dog identified by BLAST®.	Table S5. Sequence with RG4 predicted and experimentally described in DDR and UPR human genes and its alignment sequence in dog identified by BLAST®.	Table S5. Sequence with RG4 predicted and experimentally described in DDR and UPR human genes and its alignment sequence in dog identified by BLAST®.	Table S5. Sequence with RG4 predicted and experimentally described in DDR and UPR human genes and its alignment sequence in dog identified by BLAST®.	Table S5. Sequence with RG4 predicted and experimentally described in DDR and UPR human genes and its alignment sequence in dog identified by BLAST®.	Table S5. Sequence with RG4 predicted and experimentally described in DDR and UPR human genes and its alignment sequence in dog identified by BLAST®.	Table S5. Sequence with RG4 predicted and experimentally described in DDR and UPR human genes and its alignment sequence in dog identified by BLAST®.
Gene Symbol	Human sequence	Technique	Cell Line	Specie	Dog sequence	Human seqence ID	Dog sequence ID
DDIT4	TGAAGGAAGAGGCACGTGCTCCTCAGAGCAGCCGGAGGGAGGGGGGAGGTCGGAGGTCGT	RT-stop-profiling	HEK293	Homo sapiens	TGT------------GTGCTCCTGGTAGCGGCCCTGGTGGGAGGGGGGAGGTCA--------	NM_019058.4	XM_038662871.1, XM_038534284.1, XM_546156.7, CP050572.1, CP050625.1
DDIT4	CACGTGCTCCTCAGAGCAGCCGGAGGGAGGGGGGAGGTCGGAGGTCGTGGAGGTGGTTTG	RT-stop-profiling	HEK293	Homo sapiens	---GTGCTCCTGGTAGCGGCCCTGGTGGGAGGGGGGAGGTCA----------AGGTAGTTCG	NM_019058.4	XM_038662871.1, XM_038534284.1, XM_546156.7, CP050572.1, CP050625.1
DDIT4	AGGCAGCTATCTTACAGACGCATGAATGTAAGAGTAGGAAGGGGTGGGTGTCAGGGATCA	RT-stop-profiling	HEK293	Homo sapiens	AGGCAGCTATCTTACAGACGCATGAATGTAAGAGGAGGAAGGGGTGGGTGT-TGGGATCA	NM_019058.4	XM_038662871.1, XM_038534284.1, XM_546156.7, CP050572.1, CP050625.1
DDIT4	CTTACAGACGCATGAATGTAAGAGTAGGAAGGGGTGGGTGTCAGGGATCACTTGGGATCT	RT-stop-profiling	HEK293	Homo sapiens	CTTACAGACGCATGAATGTAAGAGGAGGAAGGGGTGGGTGT-TGGGATCACTTGGGGATCT	NM_019058.4	XM_038662871.1, XM_038534284.1, XM_546156.7, CP050572.1, CP050625.1
DDIT4	GAAGGAAGAGGCACGTGCTCCTCAGAGCAGCCGGAGGGAGGGGGGAGGTCGGAGGTCGTG	RT-stop-profiling	HeLa	Homo sapiens	G------------TGTGCTCCTGGTAGCGGCCCTGGTGGGAGGGGGGAGGTC----------	NM_019058.4	XM_038662871.1, XM_038534284.1, XM_546156.7, CP050572.1, CP050625.1
DDIT4	ACGTGCTCCTCAGAGCAGCCGGAGGGAGGGGGGAGGTCGGAGGTCGTGGAGGTGGTTTGT	RT-stop-profiling	HeLa	Homo sapiens	-TGTGCTCCTGGTAGCGGCCCTGGTGGGAGGGGGGAGGTC----------AAGGTAGTTTGT	NM_019058.4	XM_038662871.1, XM_038534284.1, XM_546156.7, CP050572.1, CP050625.1
DDIT4	GGCAGCTATCTTACAGACGCATGAATGTAAGAGTAGGAAGGGGTGGGTGTCAGGGATCAC	RT-stop-profiling	HeLa	Homo sapiens	GGCAGCTATCTTACAGACGCATGAATGTAAGAGGAGGAAGGGGTGGGTGT-TGGGATCAC	NM_019058.4	XM_038662871.1, XM_038534284.1, XM_546156.7, CP050572.1, CP050625.1
DDIT4	TTACAGACGCATGAATGTAAGAGTAGGAAGGGGTGGGTGTCAGGGATCACTTGGGATCTT	RT-stop-profiling	HeLa	Homo sapiens	TTACAGACGCATGAATGTAAGAGGAGGAAGGGGTGGGTGT-TGGGATCACTTGGGGATCT	NM_019058.4	XM_038662871.1, XM_038534284.1, XM_546156.7, CP050572.1, CP050625.1, CP050578.1, CP050616.1
DDIT4	GGTCTGGGCGGCTCTCGGTGGTTGGCACGG	RG4-seq	HeLa	Homo sapiens	GGCCTGGGCGGCGCTCGGGGGTTGGGACCA	NM_019058.4	XM_038662871.1, XM_038534284.1, XM_546156.7, CP050572.1, CP050625.1
DDIT4	ACTGAGGCAGCCACCTAAGGTGGAGGTGGG	RG4-seq	HeLa	Homo sapiens	ACTGACGACAGCCACCTGAGGGGAGGAGGGTGGAGGTGGT	NM_019058.4	XM_038662871.1, XM_038534284.1, XM_546156.7, CP050572.1, CP050625.1
DDIT4	CAGAGCAGCCGGAGGGAGGGGGGAGGTCGG	RG4-seq	HeLa	Homo sapiens	GGTAGCGGCCCTGGTGGGAGGGGGGAGGTC--	NM_019058.4	XM_038662871.1, XM_038534284.1, XM_546156.7, CP050572.1, CP050625.1
DDIT4	GGGAGGGGGGAGGTCGGAGGTCGTGGAGGT	RG4-seq	HeLa	Homo sapiens	GGGAGGGGGGAGGTC----------AAGGT	NM_019058.4	XM_038662871.1, XM_038534284.1, XM_546156.7, CP050572.1, CP050625.1
DDIT4	GTAAGAGTAGGAAGGGGTGGGTGTCAGGGA	RG4-seq	HeLa	Homo sapiens	GTAAGAGGAGGAAGGGGTGGGTGT-TGGGA	NM_019058.4	XM_038662871.1, XM_038534284.1, XM_546156.7, CP050572.1, CP050625.1
DDIT4	GGGGTGGGTGTCAGGGATCACTTGGGATCT	RG4-seq	HeLa	Homo sapiens	GGGGTGGGTGT-TGGGATCACTTGGGGATCT	NM_019058.4	XM_038662871.1, XM_038534284.1, XM_546156.7, CP050572.1, CP050625.1
DDIT4	GGCAGGGGAGGGGCTGAGAGGGTGGGGGCT	RG4-seq	HeLa	Homo sapiens	GTGAGGGGATGGGGCTGAGTGGGGTGGGGGCT	NM_019058.4	XM_038662871.1, XM_038534284.1, XM_546156.7, CP050572.1, CP050625.1
[truncated: 5,000 more columns]

## Sheet: RG4_predicted_DDIT4
Table S5. Sequence with RG4 predicted and experimentally described in DDR and UPR human genes and its alignment sequence in dog identified by BLAST®.
Gene Symbol	Prediction Tool	Specie	Human sequence	Dog sequence	Human seqence ID	Dog sequence ID
DDIT4	QGRSmapper	Homo sapiens	GGGAGGTGCGAGCGTGGACCTGGGACGGGTCTGGG	GGGAGGTGCGGGTGGGTGGA--AGGGACAGGCCTGGG	NM_019058.4	XM_038534284.1, XM_038662871.1, XM_546156.7, CP050572.1, CP050625.1
DDIT4	pqsfinder	Homo sapiens	GGGGGAGGTGCGAGCGTGGACCTGGGACGGGTCTGGGCGGCTCTCGGTGG	GGGGGAGGTGCGGGTGGGTGGA--AGGGACAGGCCTGGGCGGCGCTCGGGGG	NM_019058.4	XM_038534284.1, XM_038662871.1, XM_546156.7, CP050572.1, CP050625.1
DDIT4	pqsfinder	Homo sapiens	GGAGGGAGGGGGGAGGTCGGAGGTCGTGGAGG	GGTGGGAGGGGGGAGGTC----------AAGG	NM_019058.4	XM_038534284.1, XM_038662871.1, XM_546156.7, CP050572.1, CP050625.1
DDIT4	pqsfinder	Homo sapiens	GGGTGGGTGTCAGGGATCACTTGGG	GGGTGGGTGT-TGGGATCACTTGGGG	NM_019058.4	XM_038534284.1, XM_038662871.1, XM_546156.7, CP050572.1, CP050625.1
DDIT4	pqsfinder	Homo sapiens	GGGGAGGGGCTGAGAGGGTGGGG	GGGGATGGGGCTGAGTGGGGTGGGG	NM_019058.4	XM_038534284.1, XM_038662871.1, XM_546156.7, CP050572.1, CP050625.1
DDIT4	pqsfinder	Homo sapiens	GGGGTCGGCGACCCGGGAGGAGGGG	GGGGTCGGCGGCCCGGGAAGAGGGG	NM_019058.4	XM_038534284.1, XM_038662871.1, XM_546156.7, CP050572.1, CP050625.1
DDIT4	G4Hunter	Homo sapiens	GAGCAGCCGGAGGGAGGGGGGAGGTCGGAGGTCGTGGAGGTGGTTTGTG	TAGCGGCCCTGGTGGGAGGGGGGAGGTC----------AAGGTAGTTCGTG	NM_019058.4	XM_038534284.1, XM_038662871.1, XM_546156.7, CP050572.1, CP050625.1
DDIT4	G4Hunter	Homo sapiens	GTACTGCAGAGTTGAGCTGGCAGGGGAGGGGCTGAGAGGGTGGGGGCTGG	GTGCTGAGGAGTTGAGCTGTGAGGGGATGGGGCTGAGTGGGGTGGGGGCTGG	NM_019058.4	XM_038534284.1, XM_038662871.1, XM_546156.7, CP050572.1, CP050625.1
