# Supplementary material for: Stabilization of G-Quadruplexes Modulates the Expression of DNA Damage and Unfolded Protein Response Genes in Canine Lymphoma/Leukemia Cells
Source: Int J Mol Sci. 2025 Oct 12;26(20):9928. doi: 10.3390/ijms26209928 (PMC12563012; doi:10.3390/ijms26209928)
Supplement: Supplementary file 1 [file ijms-26-09928-s001.zip › Table_S2.xlsx]

## Sheet: RG4_predicted_CHEK1
Table S2. Sequence with RG4 predicted and experimentally described in DDR and UPR human genes and its alignment sequence in dog identified by BLAST®.
Gene Symbol	Prediction Tool	Specie	Human sequence	Dog sequence	Human seqence ID	Dog sequence ID
CHEK1	QGRSmapper	Homo sapiens	GGCAGGGGTGG	GGCAGGAGTGG	NM_001114122.3	XM_038664234.1, XM_038503854.1, XM_038503846.1,
CHEK1	QGRSmapper	Homo sapiens	GGACCATCGGCTCTGGGGAATCCTGATGG	GATCCATTGGATTCCTGGTGAAT--------	NM_001114121.2	XM_038664234.1, XM_038503854.1, XM_038503846.1,
CHEK1	QGRSmapper	Homo sapiens	GGCAGGGGTGG	GGCAGGAGTGG	NM_001114122.3	XM_038664234.1, XM_038503854.1, XM_038503846.1,
CHEK1	pqsfinder	Homo sapiens	GGCCTTTGGGACGGGTGGGGCTGTGGATGGGG	no matches
CHEK1	pqsfinder	Homo sapiens	GGGGAGAGGCGGGGCTCAGTGGCTTCACTGG	no matches
CHEK1	G4Hunter	Homo sapiens	GGGGCCTGAGGAGGGCAG	no matches

## Sheet: RG4_experimental_RAD51
Table S2. Sequence with RG4 predicted and experimentally described in DDR and UPR human genes and its alignment sequence in dog identified by BLAST®.
Gene Symbol	Human sequence	Technique	Cell Line	Specie	Dog sequence	Human seqence ID	Dog sequence ID
RAD51	CGGGTCGGGCGCGTGCCACGCCCGCGGGGT	RG4-seq	HeLa	Homo sapiens	CAGAGTCGTGCGCGGACCGGACCCGCGGACA	NM_002875.5	NM_001003043.1, CP050609.1, CP050583.1
RAD51	CTGTGTGTTTTCTTTGGTTTTGGAGGAGGG	RG4-seq	HeLa	Homo sapiens	CTATGTGAATTATTT-------CAGGGGAA	NM_002875.5	CP050583.1, CP050609.1

## Sheet: RG4_predicted_RAD51
Table S2. Sequence with RG4 predicted and experimentally described in DDR and UPR human genes and its alignment sequence in dog identified by BLAST®.
Gene Symbol	Prediction Tool	Specie	Human sequence	Dog sequence	Human seqence ID	Dog sequence ID
RAD51	QGRSmapper	Homo sapiens	GGGCGTGACCCTGGGCGAGAGGGTTTGGCGGG	TGGCGTGACCCAGCCGGAGAA--TTTGGCGGG	NG_012120.1	CP050583.1, CP050609.1
RAD51	QGRSmapper	Homo sapiens	GGGCGTTGGGGGCCGTGCGGGTCGGG	GGAGTCCAGAGCCCGTCCAGAG	NG_012120.1	NM_001003043.1, CP050609.1, CP050583.1
RAD51	QGRSmapper	Homo sapiens	GGGGTGGAGG	GAGGTGGAGG	NM_002875.5	XM_038441719.1, NM_001003043.1, CP050583.1, CP050609.1
RAD51	QGRSmapper	Homo sapiens	GGTACCTTTAGGCCAGAACGGCTGCTGG	GGTACCTTTAGGCCAGAACGGCTGCTAGC	NM_002875.5	XM_038441719.1, NM_001003043.1, CP050583.1, CP050609.1
RAD51	QGRSmapper	Homo sapiens	GGAGGAGGGG	GGAGGAGGGTG	NM_002875.5	CP050583.1, CP050609.1
RAD51	QGRSmapper	Homo sapiens	GGGAGGCCGAGGCAGG	no matches
RAD51	pqsfinder	Homo sapiens	GGGCGTGACCCTGGGCGAGAGGGTTTGGCGGG	no matches
RAD51	pqsfinder	Homo sapiens	GGGGCGTTGGGGGCCGTGCGGGTCGGGCG	GGGAGTCCAGAGCCCGTCCAGAGTCGTGCG	NM_002875.5	NM_001003043.1

## Sheet: RG4_predicted_DDIT3
Table S2. Sequence with RG4 predicted and experimentally described in DDR and UPR human genes and its alignment sequence in dog identified by BLAST®.
Gene Symbol	Prediction Tool	Specie	Human sequence	Dog sequence	Human seqence ID	Dog sequence ID
DDIT3	QGRSmapper	Homo sapiens	GGGGGAAGGCTTGG	GGGGGAAAGCTTGG	NM_001195053.1	XM_038549789.1, XM_038549788.1, XM_038679111.1, XM_038679110.1, CP050591.1, CP050611.1

## Sheet: RG4_predicted_EIF2A
Table S2. Sequence with RG4 predicted and experimentally described in DDR and UPR human genes and its alignment sequence in dog identified by BLAST®.
Gene Symbol	Prediction Tool	Specie	Human sequence	Dog sequence	Human seqence ID	Dog sequence ID
EIF2A	QGRSmapper	Homo sapiens	GGAAATCTGAGGGGACAAATGGAAGTGTGG	GGAAATCTGAGGGGACAAATGGAAGTGTGG	NM_032025.5	XM_038571208.1, XM_038432666.1, XM_534306.7, CP050632.1, CP050590.1
EIF2A	QGRSmapper	Homo sapiens	GGAGCTGGAAGATTTGGAATTGG	GGAGCTGGAAGATTTGGAATTGG	NM_032025.5	XM_038571208.1, XM_038432666.1, XM_534306.7, CP050632.1, CP050590.1

## Sheet: RG4_predicted_ATF4
Table S2. Sequence with RG4 predicted and experimentally described in DDR and UPR human genes and its alignment sequence in dog identified by BLAST®.
Gene Symbol	Prediction Tool	Specie	Human sequence	Dog sequence	Human seqence ID	Dog sequence ID
ATF4	QGRSmapper	Homo sapiens	GGTGGACAGGCCCGG	no matches	XM_054325649.1
ATF4	QGRSmapper	Homo sapiens	GGGAGGGAGGGAAGGG	no matches	XM_054325649.1
ATF4	QGRSmapper	Homo sapiens	GGCCGGCGGGCGG	no matches	XM_054325649.1
ATF4	QGRSmapper	Homo sapiens	GGGTCCACGGCCACCATGGCGTATTAGG	GGGTCCGCGGCCGCCATGGCGTATTAGA	XM_054325649.1	XM_854584.6, XM_038679806.1, CP050590.1
ATF4	QGRSmapper	Homo sapiens	GGGGCCGGCGCGGGTTTTGGATTGGTGGGGTGCGGCCTGGG	no matches	NM_001675.4
ATF4	QGRSmapper	Homo sapiens	GGGCGGCGGCGCGGGCGTGAGTCAAGGGCGGGCGGTGGG	no matches	NM_001675.4
ATF4	QGRSmapper	Homo sapiens	GGTGTTGGTGGGGG	GGTGTTGGTGGGGG	NM_001675.4	XM_038679806.1, XM_854584.6, CP050611.1, CP050591.1
ATF4	QGRSmapper	Homo sapiens	GGCTGGCTGTGGATGG	GGCTGGCTTTGGATGG	NM_001675.4	XM_038679806.1, XM_854584.6, CP050611.1, CP050591.1
ATF4	QGRSmapper	Homo sapiens	GGGACAGATTGGATGTTGGAGAAAATGG	GGGACAGATTGGATGGTGGAGAAAATGG	NM_001675.4	XM_038679806.1, XM_854584.6, CP050591.1, CP050590.1, CP050632.1
ATF4	QGRSmapper	Homo sapiens	GGGCGGAGCAGGAGG	GGGCAGAGCAGGAAG	NM_001675.4	XM_038679806.1, XM_854584.6, CP050591.1, CP050590.1, CP050611.1
ATF4	QGRSmapper	Homo sapiens	GGTCCGCAAGGCAAGGGGGAAGAAAAGG	GGTCAGAAAGGCCAGGGAGAAGAAAAGG	NM_001675.4	XM_038679806.1, XM_854584.6, CP050591.1, CP050590.1, CP050611.1, CP050632.1
ATF4	pqsfinder	Homo sapiens	GGGAGGGAGGGAAGGG	no matches	XM_054325649.1
ATF4	pqsfinder	Homo sapiens	GGGGCGGGTCGTCCAGCTGTGCTCCTGGGGCCGGCGCGG	no matches	NM_001675.4
ATF4	pqsfinder	Homo sapiens	GGGGTGCGGCCTGGGGCCAGGGCGGTGCCGCCAAGGGGG	no matches	NM_001675.4
ATF4	pqsfinder	Homo sapiens	GGGCGGGCGGTGGGCGGG	no matches	NM_001675.4
